# Supplementary material for: Microbial Contamination of Photographic and Cinematographic Materials in Archival Funds in the Czech Republic
Source: Microorganisms. 2022 Jan 12;10(1):155. doi: 10.3390/microorganisms10010155 (PMC8782003; doi:10.3390/microorganisms10010155)
Supplement: Supplementary file 1 [file microorganisms-10-00155-s001.zip]

Archive with 1 entries (1 files):
- microorganisms-1521589-supplementary.pdf
